# Supplementary material for: A Tiny Viral Protein, SARS-CoV-2-ORF7b: Functional Molecular Mechanisms
Source: Biomolecules. 2024 Apr 30;14(5):541. doi: 10.3390/biom14050541 (PMC11118181; doi:10.3390/biom14050541)
Supplement: Supplementary file 1 [file biomolecules-14-00541-s001.zip]

Archive with 1 entries (1 files):
- biomolecules-2912454-supplementary updated.pdf
